# Supplementary material for: Diversity of fish sound types in the Pearl River Estuary, China
Source: PeerJ. 2017 Oct 24;5:e3924. doi: 10.7717/peerj.3924 (PMC5659214; doi:10.7717/peerj.3924)
Supplement: Supplemental Information 1 [file peerj-05-3924-s001.zip]

Archive with 30 entries (29 files):
- Supplemental figures/Supplemental Figure legends.docx
- Supplemental figures/supplemental figures/
- Supplemental figures/supplemental figures/Fig.S1.png
- Supplemental figures/supplemental figures/Fig.S10.png
- Supplemental figures/supplemental figures/Fig.S11.png
- Supplemental figures/supplemental figures/Fig.S12.png
- Supplemental figures/supplemental figures/Fig.S13.png
- Supplemental figures/supplemental figures/Fig.S14 .png
- Supplemental figures/supplemental figures/Fig.S15.png
- Supplemental figures/supplemental figures/Fig.S16.png
- Supplemental figures/supplemental figures/Fig.S17.png
- Supplemental figures/supplemental figures/Fig.S18.png
- Supplemental figures/supplemental figures/Fig.S19.png
- Supplemental figures/supplemental figures/Fig.S2.png
- Supplemental figures/supplemental figures/Fig.S20.png
- Supplemental figures/supplemental figures/Fig.S21.png
- Supplemental figures/supplemental figures/Fig.S22.png
- Supplemental figures/supplemental figures/Fig.S23.png
- Supplemental figures/supplemental figures/Fig.S24.png
- Supplemental figures/supplemental figures/Fig.S25.png
- Supplemental figures/supplemental figures/Fig.S26.png
- Supplemental figures/supplemental figures/Fig.S27.png
- Supplemental figures/supplemental figures/Fig.S28.png
- Supplemental figures/supplemental figures/Fig.S3.png
- Supplemental figures/supplemental figures/Fig.S4.png
- Supplemental figures/supplemental figures/Fig.S5.png
- Supplemental figures/supplemental figures/Fig.S6.png
- Supplemental figures/supplemental figures/Fig.S7.png
- Supplemental figures/supplemental figures/Fig.S8.png
- Supplemental figures/supplemental figures/Fig.S9.png
