# Supplementary material for: Diversity of fish sound types in the Pearl River Estuary, China
Source: PeerJ. 2017 Oct 24;5:e3924. doi: 10.7717/peerj.3924 (PMC5659214; doi:10.7717/peerj.3924)
Supplement: Supplemental Information 2 [file peerj-05-3924-s002.zip]

Archive with 28 entries (27 files):
- Supplemental tables/Supplemental tables/
- Supplemental tables/Supplemental tables/Table S1.docx
- Supplemental tables/Supplemental tables/Table S10.docx
- Supplemental tables/Supplemental tables/Table S11.docx
- Supplemental tables/Supplemental tables/Table S12.docx
- Supplemental tables/Supplemental tables/Table S13.docx
- Supplemental tables/Supplemental tables/Table S14.docx
- Supplemental tables/Supplemental tables/Table S15.docx
- Supplemental tables/Supplemental tables/Table S16.docx
- Supplemental tables/Supplemental tables/Table S17.docx
- Supplemental tables/Supplemental tables/Table S18.docx
- Supplemental tables/Supplemental tables/Table S19.docx
- Supplemental tables/Supplemental tables/Table S2.docx
- Supplemental tables/Supplemental tables/Table S20.docx
- Supplemental tables/Supplemental tables/Table S21.docx
- Supplemental tables/Supplemental tables/Table S22.docx
- Supplemental tables/Supplemental tables/Table S23.docx
- Supplemental tables/Supplemental tables/Table S24.docx
- Supplemental tables/Supplemental tables/Table S25.docx
- Supplemental tables/Supplemental tables/Table S26.docx
- Supplemental tables/Supplemental tables/Table S3.docx
- Supplemental tables/Supplemental tables/Table S4.docx
- Supplemental tables/Supplemental tables/Table S5.docx
- Supplemental tables/Supplemental tables/Table S6.docx
- Supplemental tables/Supplemental tables/Table S7.docx
- Supplemental tables/Supplemental tables/Table S8.docx
- Supplemental tables/Supplemental tables/Table S9.docx
- Supplemental tables/Supplemental Table legends.docx
